# Supplementary material for: Concomitant Inhibition of IRE1α/XBP1 Axis of UPR and PARP: A Promising Therapeutic Approach against c-Myc and Gammaherpesvirus-Driven B-Cell Lymphomas
Source: Int J Mol Sci. 2022 Aug 14;23(16):9113. doi: 10.3390/ijms23169113 (PMC9409055; doi:10.3390/ijms23169113)
Supplement: Supplementary file 1 [file ijms-23-09113-s001.zip]

Archive with 1 entries (1 files):
- ijms-1841106-supplementary.pdf
